# Supplementary material for: Insights Into Chemosensory Proteins From Non-Model Insects: Advances and Perspectives in the Context of Pest Management
Source: Front Physiol. 2022 Aug 22;13:924750. doi: 10.3389/fphys.2022.924750 (PMC9441497; doi:10.3389/fphys.2022.924750)
Supplement: Supplementary file 1 [file Table2.XLSX]

## Sheet: 2021
Authors	Year	Non-model insect	Country	Doi
Yuvaraj	2021	Ips typographus	Sweden	doi.org/10.1186/s12915-020-00946-6
Caballero-vidal	2021	Spodoptera littoralis	France	doi.org/10.1007/s00018-021-03919-2
Li	2021	Aulacocentrum confusum	China	https://doi.org/10.1016/j.cbd.2021.100881
Liu	2022	Plagiodera versicolora	China	https://doi.org/10.3390/insects13010036
Huang	2021	Quadrastichus mendeli	China	https://doi.org/10.1038/s41598-021-89253-w
Wu	2021	Aethina tumida	China	https://doi.org/10.3390/insects12080661
Song	2021	Yemma signatus	China	https://doi.org/10.1007/s12600-021-00917-9
Guo	2021	Sirex noctilio and Sirex nitobei	China	https://doi.org/10.1186/s12864-021-07452-1
Song	2021	Athetis dissimilis	China	https://doi.org/10.1038/s41598-021-93423-1
Scieuzo	2021	Hermetia illucens	Italy	https://doi.org/10.3390/insects12090814
Al-jalely	2021	Diadegma semiclausum	Australia	doi:10.1017/S0007485321000675
Rondoni	2021	Harmonia axyridis	France	https://doi.org/10.3390/ insects12030209
Wu	2022	Aromia bungii	China	https://doi.org/10.3390/insects13010096
Song	2021	Tropidothorax elegans	China	https://doi.org/10.1007/s11033-021-06327-8
Li	2021	Achelura yunnanensis	China	https://doi.org/10.1016/j.cbd.2021.100876
Wang	2021	Adelphocoris lineolatus	China	https://doi.org/10.1021/acs.jafc.1c01319
Chen	2021	Trissolcus basalis	USA	https://doi.org/10.1016/j.cbd.2020.100758
Jiang	2021	Galleria mellonella	China	https://dx.doi.org/10.3389%2Ffphys.2021.663040
Liu	2021	Diaphorina citri	China	https://doi.org/10.1002/ps.6352
Chen	2021	Grapholita molesta	China	https://doi.org/10.1002/arch.21837
Revadi	2021	Spodoptera littoralis	France	https://doi.org/10.1186/s12915-021-01159-1
Xing	2021	Dioryctria abietella	China	https://doi.org/10.1016/j.cbd.2021.100814
Gonzales	2021	Rhynchophorus palmarum	Saudi arabia	https://doi.org/10.1038/s41598-021-87348-y
Navarro-escalante	2021	Hypothenemus hampei	Colombia	https://doi.org/10.1038/s41598-021-84068-1
Zhan	2021	Drosophila suzukii	China	https://doi.org/10.1016/j.heliyon.2021.e06427
Zhao	2021	Cacia cretifera thibetana	China	https://doi.org/10.3390/insects12090787
Rondoni	2021	Harmonia axyridis	China	https://doi.org/10.3390/insects12030209
Li	2021	Helicoverpa assulta	China	https://doi.org/10.1002/arch.21829
Cilia	2021	Aethina tumida	Italy	Bulletin of Insectology, 74(1), 79-85.
He	2021	Spodoptera litura	China	https://doi.org/10.3389/fphys.2021.619816
Antony	2021	Rhynchophorus ferrugineus	Saudí arabia	https://doi.org/10.1111/mec.15874
Yuvaraj	2022	Epiphyas postvittana	Sweden	https://doi.org/10.1016/j.ibmb.2021.103708
Paulo	2021	Cochliomyia hominivorax	Panama	https://doi.org/10.1038/s41598-021-90649-x
Chen	2021	Bactrocera dorsalis	China	https://doi.org/10.1016/j.ibmb.2021.103656
Zhang	2021	Liriomyza trifolii	China	https://doi.org/10.1016/j.pestbp.2021.105016
Zhang	2021	Protaetia brevitarsis	China	https://doi.org/10.3389/fphys.2021.649590
Zhan	2021	Bemisia tabaci	china	https://doi.org/10.1021/acs.jafc.1c03825
Wang	2021	Myzus persicae	China	https://doi.org/10.1016/j.ibmb.2021.103528
Zhu	2021	Atrijuglans hetaohei	China	https://doi.org/10.1111/imb.12757
Zheng	2021	Bactrocera minax	China	https://doi.org/10.1093/jee/toab199
Li	2021	Sirex noctilio	China	https://doi.org/10.3390/agronomy11122461
Ji	2021	Rhynchophorus ferrugineus	China	https://doi.org/10.3389/fphys.2021.701545
Li	2021	Spodoptera litura	China	doi:10.1017/S0007485321000109
Koutroumpa	2021	Spodoptera littoralis	France	https://doi.org/10.3389/fevo.2021.678277
Zhang	2021	Endoclita signifier	China	https://doi.org/10.3389/fphys.2021.682537
Jing	2021	Conogethes punctiferalis	China	https://doi.org/10.1016/j.ijbiomac.2021.11.003
Xiao	2021	Adelphocoris lineolatus	China	https://doi.org/10.1016/j.cbd.2021.100798
Zhang	2021	Protaetia brevitarsis	China	https://doi.org/10.3389/fphys.2021.649590
Zhu	2021	Scolytus schevyrewi	China	https://doi.org/10.3389/fphys.2021.717698
Zheng	2021	Callosobruchus chinensis	China	Bulletin of Insectology 74 (1): 115-122
Wang	2021	Mythimna separata	China	https://doi.org/10.3389/fnana.2021.673420
Liu	2021	Chilo sacchariphagus	China	https://doi.org/10.3389/fphys.2021.636353
Shen	2021	Agrilus planipennis	China	https://doi.org/10.3389/fgene.2020.604757
Yang	2021	Galleria mellonella	China	https://dx.doi.org/10.17582/journal.pjz/20200527070507
Du	2021	Apis cerana cerana	China	ttps://doi.org/10.1007/s13592-021-00854-w
Guo	2021	Apis cerana cerana	China	https://doi.org/10.1093/jb/mvaa103
Xu	2021	Bactrocera dorsalis	China	https://doi.org/10.1186/s12864-020-07325-z
D Onofrio	2021	Acyrthosiphon pisum	Austria	https://doi.org/10.3390/insects12080741
Yang	2021	Bradysia odoriphaga	China	https://doi.org/10.3390/insects12100879
Liu	2021	Nilaparvata lugens	China	https://doi.org/10.3390/ijms22094988
Souleymane Diallo	2021	Glossina f. fuscipes	Kenia	Doi: 10.3390/biom11040541
Wenhua Tian	2021	Adelphocoris lineolatus	China	doi: 10.3390/insects12050422

## Sheet: 2020
Authors	Year	Non-model insect	Country	Doi
Cai	2020	Plutella xyllostela	China	https://doi.org/10.1111/1744-7917.12817
Tian	2020	Cydia pomonella	China	https://doi.org/10.1111/1744-7917.12775
Yao	2020	Bactrocera minax	China	https://doi.org/10.1002/ps.6132
Hua	2020	Cylas formicarius	China	https://doi.org/10.1002/ps.6019
Liu	2020	Bactrocera minax	China	https://doi.org/10.3389/fphys.2020.00246
Hou	2020	Eriocrania semipurpurella	Sweden	https://doi.org/10.1016/j.ibmb.2019.103289
Wang	2020	Adelphocoris lineolatus	China	https://doi.org/10.1016/j.jinsphys.2020.104012
Chen	2020	Grapholita molesta	China	https://doi.org/10.1021/acs.jafc.9b07305
Li	2020	Pieris rapae	China	https://doi.org/10.1093/jisesa/ieaa087
Liu	2020	Bactroceradorsalis	China	https://doi.org/10.3389/fevo.2020.00063
Lemke	2020	Schistocerca gregaria	Germany	https://doi.org/10.1007/s00441-019-03083-x
Caballero	2020	Spodoptera littoralis	France	https://doi.org/10.1038/s41598-020-58564-9
Sun	2020	Halyomorpha halys	China	https://doi.org/10.3389/fphys.2020.00876
Dibondo	2020	Glossina morsitans morsitans	Kenya	https://doi.org/10.1016/j.sciaf.2020.e00591
Kaleem	2020	Sitobion avenae	China	https://doi.org/10.3390/ijms21218331
Wang	2020	Bemisia tabaci	China	https://doi.org/10.1093/jee/toz248
Liu	2020	Aethina tumida	China	https://doi.org/10.3390/ijms21134582
Picimbon	2020	Agrotis ipsilon	China	https://doi.org/10.3390/insects11110798
Liu	2020	Diaphorina citri	China	https://doi.org/10.1016/j.pestbp.2020.104642
Li	2020	Laodelphax striatellus	China	https://doi.org/10.1016/j.cbd.2019.100646
Wang	2020	Holotrichia parallela	China	https://doi.org/10.1021/acs.jafc.0c00333
Zhang	2020	Diaphorina citri	China	https://doi.org/10.1002/ps.5799
Qian	2020	Scopula subpunctaria	China	https://doi.org/10.1016/j.pestbp.2020.104650
Xiao	2020	Adelphocoris lineolatus	China	https://doi.org/10.1021/acs.jafc.0c04434
Hamiaux	2020	Epiphyas postvittana	USA	https://doi.org/10.1038/s41598-020-73294-8
Hu	2020	Tryporyza intacta	China	https://doi.org/10.1038/s41598-020-62092-x
Wang	2020	Helicoverpa armigera	UK	https://doi.org/10.1111/mec.15556
Yu	2020	Ostrinia furnacalis	China	https://doi.org/10.3389/fphys.2020.00176
Cai	2020	Plutella xylostella	China	https://doi.org/10.1111/imb.12664
Cheng	2020	Bactrocera minax	China	https://doi.org/10.1038/s41598-020-74803-5
Hu	2020	Eogystia hippophaecolus	China	https://doi.org/10.1016/j.cbd.2020.100702
Qiu	2020	Spodoptera frugiperda	China	https://doi.org/10.1016/j.cbd.2020.100680
Qu	2020	Leptocorisa acuta	China	https://doi.org/10.1016/j.cbd.2019.100631
Li	2020	Ceracris kiangsu	China	https://doi.org/10.3389/fphys.2020.00889
Zhang	2020	Athetis lepigone	China	https://doi.org/10.1016/j.pestbp.2020.01.012
Aburto	2020	Galleria mellonella	Chile	https://doi.org/10.1080/00218839.2019.1702325
Yang	2020	Histia rhodope	China	https://doi.org/10.7717/peerj.10035
Jia	2020	Episyrphus balteatus	China	https://doi.org/10.1093/jisesa/ieaa065
Liu	2020	Semiothisa cinerearia	China	https://doi.org/10.1371/journal.pone.0237134
Li	2020	Eupeodes corollae	China	https://doi.org/10.1021/acs.jafc.0c03854
Jing	2020	Conogethes pinicolalis	China	https://doi.org/10.1186/s12864-020-6648-3
Zhang	2020	Monochamus alternatus	China	https://doi.org/10.3389/fphys.2020.00212
Qian	2020	Apriona germari	China	https://doi.org/10.3389/fphys.2020.00807
Liu	2020	Bactrocera minax	China	https://doi.org/10.1016/j.ibmb.2020.103389
Wu	2020	Arma chinensis	China	https://doi.org/10.3389/fphys.2020.588291
An	2020	Apolygus lucorum	China	https://doi.org/10.1016/j.jinsphys.2019.103986
Li	2020	Apolygus lucorum	China	https://doi.org/10.3389/fphys.2020.00276
Wang	2020	Coleophora obducta	China	https://doi.org/10.7717/peerj.8902
Lizana	2020	Galleria mellonella	Chile	https://doi.org/10.1111/imb.12638
Li	2020	Monochamus alternatus	China	https://doi.org/10.3389/fphys.2020.00317
Tian	2020	Cydia pomonella	China	https://doi.org/10.1002/ps.5915
Chen	2020	Grapholita molesta	China	https://doi.org/10.1111/1744-7917.12725
Yan	2020	Ectropis obliqua	China	https://doi.org/10.1016/j.pestbp.2020.02.008
Llopis-Gimenez	2020	Spodoptera exigua	Spain	https://doi.org/10.1007/s10886-020-01224-z
Wang	2020	Agrilus planipennis	China	https://doi.org/10.1007/s10340-019-01188-4
Cheng	2020	Sitodiplosis mosellana	China	https://doi.org/10.3390/insects11120891
Zhang	2020	Athetis lepigone	China	https://doi.org/10.1021/acs.jafc.0c01572
Xu	2020	Hermetia illucens	China	https://doi.org/10.3389/fphys.2020.00720
He	2020	Laodelphax striatellus	China	https://doi.org/10.1016/j.ygeno.2019.11.016
Ma	2020	Ophraella communa	China	https://doi.org/10.1111/imb.12643
Sun	2020	Peridroma saucia	China	https://doi.org/10.3389/fphys.2020.00039
Jing	2020	Conogethes pinicolalis	China	https://doi.org/10.1016/j.ijbiomac.2019.12.248
Torres-Huerta	2020	Dendroctonus adjunctus	Mexico	https://doi.org/10.1038/s41598-020-77144-5
Zhang	2020	Athetis lepigone	China	https://doi.org/10.1016/j.jhazmat.2020.122777
Li	2020	Helicoverpa assulta	China	https://doi.org/10.7554/eLife.53706
Waris	2020	Nilaparvata lugens	China	https://doi.org/10.1007/s10886-020-01166-6
Cao	2020	Helicoverpa armigera	China	https://doi.org/10.3389/fphys.2020.00413
Khashaveh	2020	Apolygus lucorum	China	https://doi.org/10.1002/ps.5682
Wang	2020	Aphis glycines	China	https://doi.org/10.1111/1744-7917.12709
Chen	2020	Pagiophloeus tsushimanus	China	https://doi.org/10.1016/j.aspen.2020.01.010
Guo	2020	Spodoptera frugiperda	China	https://doi.org/10.3390/insects11030193
Wei	2020	Holotrichia oblita	China	https://doi.org/10.1016/j.ijbiomac.2019.10.182
Yang	2020	Histia rhodope	China	https://doi.org/10.1016/j.cbd.2020.100654
Song	2020	Therioaphis trifolii	China	https://doi.org/10.3389/fphys.2020.606575
Zhang	2020	Athetis lepigone	China	https://doi.org/10.1021/acs.jafc.0c05389
Cheng	2020	Sitodiplosis mosellana	China	https://doi.org/10.1111/1744-7917.12677
Zhou	2020	Oedaleus asiaticus	China	https://doi.org/10.1007/s10886-019-01138-5
Ruiz-Mai	2020	Anastrepha ludens	Mexico	https://doi.org/10.3390/ijms21218086
Terrado	2020	Lymantria dispar	Canada	https://doi.org/10.1021/acs.biochem.0c00592
Chen	2020	Sitophilus zeamais	China	https://doi.org/10.1649/0010-065X-74.4.837
Zhao	2020	Bradysia odoriphaga	China	https://doi.org/10.1093/jee/toz286
Zhang	2020	Hyphantria cunea	China	https://doi.org/10.1021/acs.jafc.0c04476
Dexian Li	2020	Agrilus mali	China	https://doi.org/10.1002/ps.6184

## Sheet: 2019
Authors	Year	Non-model insect	Country	Doi
Wang	2019	Holotrichia oblita	China	https://doi.org/10.1016/j.ijbiomac.2019.06.013
Liu	2019	Apolygus lucorum	China	https://doi.org/10.1021/acs.jafc.8b05975
Gu	2019	Clostera restitura	China	https://doi.org/10.1016/j.cbd.2018.12.002
Zhang	2019	Acyrthosiphon pisum	China	https://doi.org/10.1111/1744-7917.12510
Pregitzer	2019	Schistocerca gregaria	Germany	https://doi.org/10.3390/insects10100350
Yang	2019	Streltzoviella insularis	China	https://doi.org/10.1038/s41598-019-54455-w
Sun	2019	Adelphocoris lineolatus	China	https://doi.org/10.1016/j.cbpb.2018.10.001
Xu	2019	Bactrocera minax	China	https://doi.org/10.1371/journal.pone.0222193
Li	2019	Carposina sasakii	China	https://doi.org/10.1016/j.bbrc.2018.12.007
Chen	2019	Bactrocera minax	China	https://doi.org/10.1016/j.aspen.2019.01.011
Tang	2019	Sitophilus zeamais	China	https://doi.org/10.1002/arch.21542
Xu	2019	Cacopsylla chinensis	China	https://doi.org/10.3390/insects10060175
Yuang	2019	Ceracris nigricornis	China	https://doi.org/10.1186/s12864-019-6208-x
Yin	2019	Holotrichia oblita	China	https://doi.org/10.1016/j.ibmb.2018.11.002
Zhang	2019	Locusta migratoria	China	https://doi.org/10.1016/j.jinsphys.2019.103933
Li	2019	Adelphocoris fasciaticollis	China	https://doi.org/10.1016/j.jinsphys.2019.103915
Jiang	2019	Schistocerca gregaria	Germany	https://doi.org/10.3389/fphys.2019.01052
Wang	2019	Diaphorina citri	China	https://doi.org/10.1093/ee/nvy179
Zhao	2019	Galleria mellonella	China	https://doi.org/10.1038/s41598-019-46532-x
Falchetto	2019	Ceratitiscapitata	Italy	https://doi.org/10.1111/imb.12559
Chen	2019	Bactrocera dorsalis	China	https://doi.org/10.1016/j.cbd.2019.100605
Walker III	2019	Spodoptera littoralis	Sweden	https://doi.org/10.1186/s12864-019-5815-x
Zhang	2019	Bradysia odoriphaga	China	https://doi.org/10.1021/acsomega.8b03486
Ma	2019	Ophraella communa	China	https://doi.org/10.1038/s41598-019-52149-x
Liu	2019	Protaetia brevitarsis	China	https://doi.org/10.1038/s41598-019-38896-x
Wu	2019	Bactrocera minax	China	https://doi.org/10.1186/s12864-019-6022-5
Wu	2019	Nezara viridula	China	https://doi.org/10.1016/j.cbd.2019.100594
Yang	2019	Cyrtotrachelus buqueti	China	https://doi.org/10.7717/peerj.7818
Cui	2019	Oxya chinensis	China	https://doi.org/10.3389/fphys.2019.01223
Venthur	2019	Lobesia botrana	Chile	https://doi.org/10.1002/arch.21557
Anderson	2019	Beetles	Sweden	https://doi.org/10.1186/s12864-019-6054-x
Shi	2019	Bemisia tabaci	China	https://doi.org/10.3390/ijms20204969
Tang	2019	Sitophilus zeamais	China	https://doi.org/10.1007/s13744-019-00671-y
Zhou	2019	Basilepta melanopus	China	https://doi.org/10.1016/j.cbd.2019.04.002
Zhang	2019	Athetis lepigone	China	https://doi.org/10.1016/j.jinsphys.2018.08.009
Sun	2019	Ectropis obliqua	China	https://doi.org/10.1016/j.jinsphys.2019.04.005
Chen	2019	Anomala corpulenta	China	https://doi.org/10.2317/0022-8567-92.1.376
Wang	2019	Anoplophora glabripennis	China	https://doi.org/10.1016/j.gene.2018.12.075
Garczynski	2019	Cydia pomonella	USA	https://doi.org/10.1093/jee/toy370
Bastine-Heline	2019	Spodoptera littoralis	Sweden	https://doi.org/10.7554/eLife.49826
Zhang	2019	Semanotus	China	https://doi.org/10.3390/f10080655
Crava	2019	Drosophila suzukii	Italy	https://doi.org/10.1016/j.ibmb.2018.12.012
Tang	2019	Bradysia odoriphaga	China	https://doi.org/10.1021/acs.jafc.9b00568
Zhang	2019	Lissorhoptrus oryzophilus	China	https://doi.org/10.1016/j.cbd.2019.02.007
Godoy	2019	Lobelia botrana	Chile	https://doi.org/10.1007/s13744-018-0648-x
He	2019	Three planthoopers	China	https://doi.org/10.1002/ps.5277
Fandino	2019	Manduca sexta	Germany	https://doi.org/10.1073/pnas.1902089116
Cheng	2019	Heortia vitessoides	China	https://doi.org/10.1016/j.cbd.2018.11.006
Liu	2019	Athletics dissimilis	China	https://doi.org/10.1016/j.pestbp.2019.04.011
Walker IIi	2019	Spodoptera littoralis	Sweden	doi.org/10.1186/s12864-019-5815-x
Tian	2019	Carposina sasakii	China	https://doi.org/10.1002/ps.5107
Li	2019	Laodelphax striatellus	China	https://doi.org/10.1002/ps.5086
Li	2019	Grapholita molesta	China	https://doi.org/10.1016/j.aspen.2019.09.003
González-Gonzalez	2019	Hylamorpha elegans	Chile	https://doi.org/10.7717/peerj.7054
Dong	2019	Chilo suppressalis	China	https://doi.org/10.1111/1744-7917.12544
Senthilkumar	2019	Spoladea recurvalis	Taiwan	https://doi.org/10.1038/s41598-019-39822-x
Hu	2019	Sogatella furcifera	China	https://doi.org/10.7717/peerj.6576
Zeng	2019	Bemicia tabaci	China	https://doi.org/10.1111/1744-7917.12576
Hu	2019	Sogatella furcifera	China	https://doi.org/10.1653/024.102.0210
Zhang	2019	Mythimna separata	China	https://doi.org/10.3389/fphys.2019.00367
Jing	2019	Conogethes punctiferalis	China	https://doi.org/10.3390/insects10090302
Li	2019	Grapholita molesta	China	https://doi.org/10.3389/fphys.2019.00552
Guo	2019	Ectropis oblicua	China	https://doi.org/10.1653/024.102.0318
Wen	2019	Loxostege sticticalis	China	https://doi.org/10.1021/acs.jafc.9b03235
Li		Bemicia tabaci	China	https://doi.org/10.3390/biom9100563

## Sheet: 2018
Authors	Year	Non-model insect	Country	Doi
Philipp Brand	2018	zygentoman firebrat	EE.UU	DOI: 10.7554/eLife.38340
Cheng Hu	2018	Loxostege sticticalis	China	DOI:10.1038/s41598-018-23825-1
Yue-Qin Song	2018	Tropidothorax elegans	China	| DOI:10.1038/s41598-018-26137-6
De Fouchier	2018	Spodoptera littoralis	China	https://doi.org/10.3389/fnbeh.2018.00264
Antony	2018	Rhynchophorus ferrugineus	Saudi Arabia	https://doi.org/10.3389/fphys.2018.00252
Nie	2018	Phenacoccus solenopsis	China	https://doi.org/10.1111/jen.12417
Song	2018	Tropidothorax elegans	China	https://doi.org/10.1038/s41598-018-26137-6
Yuvaraj	2018	Lampronia capitella	Sweden	https://doi.org/10.1016/j.ibmb.2018.06.002
Chen	2018	Grapholita molesta	China	https://doi.org/10.3389/fphys.2018.01762
Zhao	2018	Bradysia odoriphaga	China	https://doi.org/10.3389/fphys.2018.00107
Ma	2018	Ectropys obliqua	China	https://doi.org/10.3389/fphys.2018.00534
Zhang	2018	Oedaleus infernalis	China	https://doi.org/10.1016/j.cbd.2018.08.003
Du	2018	Mythimna separata	China	https://doi.org/10.1186/s12864-018-4898-0
Li	2018	Locusts migratoria	China	https://doi.org/10.3389/fphys.2018.00663
Zhang	2018	Ectropis obliqua	China	https://doi.org/10.3390/ijms19030875
Jia	2018	Plodia interpunctella	China	https://doi.org/10.1371/journal.pone.0189889
Rojas	2018	Lobesia botrana	Chile	https://doi.org/10.1016/j.cbd.2018.04.003
Gao	2018	Aphis gossypii	China	https://doi.org/10.1016/j.aspen.2018.07.004
Song	2018	Apis cerana	China	https://doi.org/10.3389/fphys.2018.00422
Qiu	2018	Chlorops oryzae	China	https://doi.org/10.1186/s12864-018-5315-4
Qi	2018	Subpsaltria yangi	China	https://doi.org/10.1016/j.cbd.2018.08.001
Cui	2018	Helicoverpa armigera	China	https://doi.org/10.1016/j.ibmb.2018.04.006
Yi	2018	Holotrichia paralella	China	https://doi.org/10.1016/j.cbd.2018.06.005
Tian	2018	Carposina sasakii	China	https://doi.org/10.1186/s12864-018-4900-x
Wang	2018	Superada populnea	China	https://doi.org/10.1016/j.cbd.2018.03.003
He	2018	Planthoppers	China	https://doi.org/10.1002/ps.4912
Sun	2018	Anoplophora chinensis	China	https://doi.org/10.3389/fphys.2018.00090
Zhang	2018	Dendrolimus punctatus	China	https://doi.org/10.3389/fphys.2017.01127
Xiao	2018	Adelphocoris lineolatus	China	https://doi.org/10.1016/j.aspen.2018.07.016
Fu	2018	Ectropis obliqua	China	https://doi.org/10.1021/acs.jafc.8b04510
Zhang	2018	Spodoptera exigua	China	https://doi.org/10.3389/fphys.2018.00432
Bian	2018	Empoasca onukii	China	https://doi.org/10.1007/s13355-017-0533-9
Terrado	2018	Lymantria dispar	Canada	https://doi.org/10.1139/cjc-2017-0339
Li	2018	Anoplophora glabripennis	China	https://doi.org/10.1007/s10158-018-0215-5
Wang	2018	Myriad bugs	China	https://doi.org/10.3389/fphys.2018.00158
Ge	2018	Conogethes punctiferalis	China	https://doi.org/10.3389/fphys.2018.00308
Hu	2018	Eogystia hippophaecolus	china	https://doi.org/10.3389/fphys.2018.00447
Li	2018	Ceracris kiangsu	China	https://doi.org/10.1007/s13258-018-0706-0
Guo	2018	Locusta migratoria	China	https://doi.org/10.3389/fphys.2018.00984
Lang	2018	Rhopalosiphum padi	China	doi:10.1017/S0007485317001171
Du	2018	Spodoptera exigua	China	https://doi.org/10.1016/j.cbd.2018.05.001
Liu	2018	Tomicus yunnanensis	China	https://doi.org/10.1016/j.cbd.2017.11.003
Cheng	2018	Bactrocera minax	China	https://doi.org/10.7287/peerj.preprints.27297v1
Kasim	2018	Chile partellus	India	https://doi.org/10.1186/s41938-017-0007-y
Guo	2018	Helicoverpa armigera	China	https://doi.org/10.3389/fphys.2018.00970
Liu	2018	Bactrocera dorsalis	China	https://doi.org/10.3389/fphys.2018.00987
Zhang	2018	Bactrocera dorsalis	China	https://doi.org/10.1002/arch.21452
Zhang	2018	Grapholita molesta	China	https://doi.org/10.1038/s41598-018-20719-0
Chen	2018	Sogatella furcifera	China	https://doi.org/10.1016/j.pestbp.2018.09.006
Huang	2018	Agrores ipsilon	China	https://doi.org/10.1016/j.ibmb.2018.05.003
Koblos	2018	Mamestra brassicae	France	https://doi.org/10.1093/jisesa/iey090
Corcoran	2018	Mayetiola destructor	Sweden	https://doi.org/10.1038/s41598-018-21631-3
Liu	2018	Plutella xylostella	China	https://doi.org/10.1016/j.jinsphys.2018.02.005
Zhong	2018	Halyomorpha halya	China	https://doi.org/10.3389/fphys.2018.01610
Liu	2018	Ostrinia furnacalis	China	https://doi.org/10.3389/fphys.2018.00591
Ju	2018	Holotrichia paralella	China	https://doi.org/10.3389/fphys.2018.00769
Bruno	2018	Megoura viciae	Italy	https://doi.org/10.3389/fphys.2018.00777
Li	2018	Ectropis species	China	https://doi.org/10.3389/fphys.2018.01602
Fang	2018	Tryporyza intacta	China	https://doi.org/10.1038/s41598-018-29164-5
Miyazaki	2018	Bactrocera dorsalis	Japan	https://doi.org/10.1016/j.ibmb.2018.07.002
Chen	2018	Grapholita molesta	China	https://doi.org/10.1002/arch.21456
Cui	2018	Agrilus mali	China	https://doi.org/10.1093/jee/toy066
Yang	2018	Batocera horsfieldi	China	https://doi.org/10.1371/journal.pone.0192730

## Sheet: 2017
Authors	Year	Non-model insect	Country	Doi
Liang Sun	2017	Adelphocoris lineolatus	China	https://doi.org/10.3389/fphys.2017.00735
Joshua B Benoit	2017	Glossina spp	EEUU	DOI: 10.7554/eLife.19535
Li	2017	Galeruca daurica	China	https://doi.org/10.1017/S0007485317000402
Zhang	2017	Athetis lepigone	China	https://doi.org/10.7717/peerj.3157
Wang	2017	Bemicia tabaci	China	https://doi.org/10.1371/journal.pone.0171739
Li	2017	Holotrichia oblita	China	https://doi.org/10.1016/j.cbd.2017.07.001
Li	2017	Carpomya vesuviana	China	https://doi.org/10.1016/j.jinsphys.2017.05.013
Zhang	2017	Adelphocoris lineolatus	China	https://doi.org/10.1111/1744-7917.12365
Mitchell	2017	Anoplophora glabripennis	USA	https://doi.org/10.1007/s00359-016-1138-4
Sun	2017	Adelphocoris lineolatus	China	https://doi.org/10.3389/fphys.2017.00735
Wang	2017	Anoplophora chinensis	China	https://doi.org/10.1038/s41598-017-15425-2
Zhang	2017	Callosobruchus chinensis	China	https://doi.org/10.1016/j.jspr.2017.08.006
Zhang	2017	Acyrtosiphon pisum	China	https://doi.org/10.1016/j.cub.2016.10.013
Sun	2017	Adelphocoris lineolatus	China	https://doi.org/10.1111/imb.12322
Wei	2017	Loxostege sticticalis	China	https://doi.org/10.1371/journal.pone.0174036
Yang	2017	Plutella xylostella	China	https://doi.org/10.1038/s41598-017-11646-7
Yang	2017	Cyrtotrachelus buqueti	China	https://doi.org/10.1111/phen.12209
Wang	2017	Ambrostoma quadriimpressum	China	https://doi.org/10.1038/s41598-017-15538-8
Wu	2017	Tessaratoma papillosa	China	https://doi.org/10.1038/s41598-017-03306-7
Cui	2017	Adelphocoris suturalis	China	https://doi.org/10.1016/j.cbd.2016.03.001
Li	2017	Ectropis griscecens	China	https://doi.org/10.3389/fphys.2017.00953
Liu	2017	Mythimna separata	China	https://doi.org/10.1038/srep46033
Bin	2017	Cylas formicarus	China	https://doi.org/10.1038/s41598-017-11456-x
Zhang	2017	Dendrolimus punctatus	China	https://doi.org/10.3389/fphys.2017.00471
Zhao	2017	Grapholita molesta	China	https://doi.org/10.1016/j.bse.2016.10.018
Xiao	2017	Adelphocoris lineolatus	China	https://doi.org/10.1111/imb.12272
Li	2017	Monochamus alternatus	China	https://doi.org/10.1111/jen.12396
Kuhrho	2017	Chilo suppressalis	China	https://doi.org/10.1016/j.aspen.2017.07.010
Sun	2017	Ectropis obliqua	China	https://doi.org/10.1002/arch.21383
Bin	2017	Brontispa longissima	China	https://doi.org/10.1038/s41598-017-03263-1
Dong	2017	Helicoverpa armigera	China	https://doi.org/10.1038/s41598-017-17050-5
Chang	2017	Mythimna separata	China	https://doi.org/10.1016/j.cbd.2017.03.001
Cheng	2017	Heortia vitessoides	China	https://doi.org/10.7287/peerj.preprints.3433v1
Pregitzer	2017	Schistocerca gregaria	Germany	doi: 10.7150/ijbs.18402
Liu	2017	Bactrocera dorsalis	China	https://doi.org/10.1038/s41598-017-15893-6
De Fouchier	2017	Spodoptera littoralis	France	https://doi.org/10.1038/ncomms15709
Chang	2017	H. armigera and assulta	China	https://doi.org/10.1371/journal.pone.0179243
Zhao	2017	Daktulosphaira vitifoliae	China	https://doi.org/10.1093/jee/tox121
Jin	2017	Bactrocera dorsalis	China	https://doi.org/10.3389/fphys.2017.00672
Gonzalez	2017	Tortricids	Sweden	https://doi.org/10.1038/srep41829
Dong	2017	Helicoverpa armigera	China	https://doi.org/10.1007/s10886-016-0816-6
Liu	2017	Cnaphalocrocis medinalis	China	https://doi.org/10.1111/ens.12253
He	2017	Mythimna separata	China	https://doi.org/10.1186/s12864-016-3427-2
Yang	2017	Dastarcus helophoroides	China	https://doi.org/10.1007/s10886-017-0897-x
Li	2017	Ectropis obliqua	China	https://doi.org/10.1021/acs.jafc.7b00597
Kuhrho	2017	Chilo suppressalis	China	https://doi.org/10.1016/j.aspen.2017.02.015
Garzcynski	2017	Cydia pomonella	USA	https://doi.org/10.1093/jee/tox166
Campanini	2017	Anastrepha	Brazil	https://doi.org/10.1038/s41598-017-02371-2
Jiang	2017	Schistocerca gregaria	Germany	https://doi.org/10.3389/fphys.2017.00734
Wicher	2017	Manduca sexta	Germany	https://doi.org/10.1242/jeb.154260
Liu	2017	Spodoptera exigua	China	https://doi.org/10.1016/j.cbpa.2017.08.002
Feng	2017	Oraesia emarginata	China	https://doi.org/10.1371/journal.pone.0179433
Yang	2017	Cyrtotrachelus buqueti	China	https://doi.org/10.1371/journal.pone.0179807
Zhang	2017	Ostrinia	China	https://doi.org/10.1186/s12867-017-0079-y

## Sheet: 2016
Authors	Year	Non-model insect	Country	Doi
Bing Wang	2016	Helicoverpa assulta	China	DOI: 10.1038/srep32806
D. P. Paula	2016	Halyomorpha halys	USA	doi: 10.1111/imb.12243
Emeline Boni Campanini	2016	Anastrepha	Brasil	DOI 10.1186/s12862-016-0775-0
Wenxin Xue	2016	Sitobion avenae	China	https://doi.org/10.1371/journal.pone.0161839
Yang	2016	Chilo suppressalis	China	https://doi.org/10.1016/j.gene.2016.06.052
Sun	2016	Athetis dissimilis	China	https://doi.org/10.1007/s13355-016-0413-8
Sun	2016	Cnaphalocrocis medinalis	China	https://doi.org/10.1111/imb.12256
Rebijith	2016	Aphis gossyppi	India	https://doi.org/10.1007/s12010-015-1869-7
Antony	2016	Rhynchophorus ferrugineus	Arabia Saudi	https://doi.org/10.1186/s12864-016-2362-6
Yan	2016	Rhynchophorus ferrugineus	China	https://doi.org/10.1186/s40064-016-3198-x
You	2016	Locusta migratoria	China	https://doi.org/10.1016/j.ibmb.2016.10.008
Ma	2016	Sitotroga cereallela	China	https://doi.org/10.1111/imb.12240
Sun	2016	Adelphocoris lineolatus	China	https://doi.org/10.3389/fphys.2016.00201
Northey	2016	Aphids	UK	https://doi.org/10.1038/srep24739
An	2016	Apolygus lucorum	China	https://doi.org/10.1038/srep37870
Liu	2016	Bactrocera dorsalis	China	https://doi.org/10.1371/journal.pone.0147783
Hu	2016	Anoplophora glabripennis	China	https://doi.org/10.1038/srep26652
He	2016	Conogethes punctiferalis	China	https://doi.org/10.1038/srep32636
He	2016	Eogystia hippophaecolus	China	https://doi.org/10.1186/s12864-016-3008-4
Wang	2016	Ambrostoma quadriimpressum	China	https://doi.org/10.1371/journal.pone.0147144
Cao	2016	Heliothinae	China	https://doi.org/10.1371/journal.pone.0155029
Zhang	2016	Hyphantria cunea	China	https://doi.org/10.1371/journal.pone.0164729
Jia	2016	Conogethes punctiferalis	China	https://doi.org/10.1038/srep29067
Tian	2016	Cydia pomonella	China	https://doi.org/10.1111/imb.12261
Li	2016	Locusta migratoria	China	https://doi.org/10.1002/arch.21319
Xiao	2016	Conogethes punctiferalis	China	https://doi.org/10.1016/j.aspen.2016.08.007
Li	2016	Grapholita molesta	China	https://doi.org/10.1371/journal.pone.0155096
Elfekih	2016	Bactrocera cucurbitae	USA	https://doi.org/10.1038/srep19112
Ma	2016	Ectropis obliqua	China	https://doi.org/10.1371/journal.pone.0149591
Tian	2016	Cydia pomonella	China	https://doi.org/10.1038/srep22336
Wu	2016	Phyllotreta striolata	China	https://doi.org/10.1371/journal.pone.0153067
Wu	2016	Diaphorina citri	China	https://doi.org/10.1371/journal.pone.0159372
Zheng	2016	Batocera horsfieldi	China	https://doi.org/10.1038/srep33981
Yuan	2016	Lissorhoptrus oryzophilus	China	https://doi.org/10.1093/ee/nvw111
Zhang	2016	Nysius ericae	China	https://doi.org/10.1016/j.aspen.2016.09.013
Zhu	2016	Plutella xylostella	China	https://doi.org/10.1016/j.ibmb.2016.03.005
Diakite	2016	Rhyzopertha dominica	China	https://doi.org/10.4039/tce.2015.13
Sun	2016	Cnaphalocrocis medinalis	China	https://doi.org/10.1017/S0007485316000560
Walker	2016	Cydia pomonella	Sweden	https://doi.org/10.1038/srep23518
Lalouette	2016	Spodoptera littoralis	France	https://doi.org/10.1007/s11356-015-5923-3
Zhang	2016	Athetis lepigone	China	https://doi.org/10.1016/j.aspen.2016.05.009
Yang	2016	Ostrinia furnacalis	Japan	https://doi.org/10.1007/s13355-016-0409-4
Soffan	2016	Rhynchophorus ferrugineus	Saudi Arabia	https://doi.org/10.1371/journal.pone.0162203
Venthur	2016	Hylamorpha elegans	Chile	https://doi.org/10.1111/ens.12180
Zhang	2016	Dendroctonus armandi	China	https://doi.org/10.1038/srep23136
Zhu	2016	Spodoptera litura	China	https://doi.org/10.1016/j.ibmb.2016.05.006
Jiao	2016	Plutella xylostella	China	https://doi.org/10.1016/S2095-3119(15)61067-X
Yang	2016	Ostrinia furnacalis	Japan	https://doi.org/10.1016/j.ibmb.2015.12.003
Nakamura	2016	Anastrepha obliqua	Brazil	https://doi.org/10.1038/srep17480
Zhang	2016	Apolygus lucorum	China	https://doi.org/10.3390/ijms17081165
Mao	2016	Maruca vitrata	China	https://doi.org/10.1038/srep34484
Wu	2016	Bactrocera dorsalis	China	https://doi.org/10.3389/fphys.2016.00452
Andersson	2016	Mayetiola destructor	Sweden	https://doi.org/10.3389/fncel.2016.00212
Sukanya	2016	Drosophila suzukii	Italy	http://dx.doi.org/10.13130%2Framasamy-sukanya_phd2016-05-25
Li	2016	Grapholita molesta	China	https://doi.org/10.1002/arch.21309
Sanes	2016	Lymantria dispar	Canada	https://doi.org/10.1016/j.abb.2016.07.008
Liu	2016	Cydia pomonella	China	https://doi.org/10.1038/srep34600
Dong	2016	Athetis dissimilis	China	https://doi.org/10.1371/journal.pone.0147768

## Sheet: 2015
Authors	Year	Non-model insect	Country	Doi
Wei Lin	2015	Lymantria dispar	China	doi: 10.7150/ijbs.11898
Patamarerk Engsontia	2015	Acromyrmex echinatior	Tailandia	DOI 10.1186/s13104-015-1371-x
Shao-Hua Gu	2015	Spodoptera litura	China	DOI: 10.1038/srep13800
K. B. Rebijith	2015	Aphis gossypii	India	DOI 10.1007/s12010-015-1869-7
Yang	2015	Ostrinia furnacalis	Japan	https://doi.org/10.1371/journal.pone.0121261
Gu	2015	Spodoptera litura	China	https://doi.org/10.1038/srep13800
Corcoran	2015	Epiphyas postvittana	New Zealand	https://doi.org/10.1371/journal.pone.0128596
Chang	2015	Chilo suppressalis	China	https://doi.org/10.1038/srep13093
Zhang	2015	Oedaleus asiaticus	China	https://doi.org/10.1016/j.bbrc.2015.03.024
Liu	2015	Leptinotarsa decemlineata	China	https://doi.org/10.3389/fevo.2015.00060
Li	2015	Colaphellus bowringi	China	https://doi.org/10.1186/s12864-015-2236-3
Liu	2015	Spodoptera exigua	China	doi: 10.7150/ijbs.12020
Gu	2015	Dendroctonus valens	China	https://doi.org/10.1371/journal.pone.0125159
Li	2015	Grapholita molesta	China	https://doi.org/10.1371/journal.pone.0142193
Wang	2015	Locust	China	https://doi.org/10.1007/s00018-015-2009-9
Wu	2015	Bactrocera dorsalis	China	https://doi.org/10.1371/journal.pone.0129794
Leitch	2015	Calliphora stygia	Australia	https://doi.org/10.1186/s12864-015-1466-8
Liu	2015	Tenebrio molitor	China	https://doi.org/10.1016/j.cbd.2015.01.004
He	2015	Sogatella furcifera	China	https://doi.org/10.1371/journal.pone.0140605
Zhang	2015	Helicoverpa armigera y assulta	China	https://doi.org/10.1371/journal.pone.0117054
Li	2015	Batocera horsfieldi	China	https://doi.org/10.1111/jen.12177
Li	2015	Anomala corpulenta	China	https://doi.org/10.1371/journal.pone.0121504
Liu	2015	Spodoptera litura	China	https://doi.org/10.1016/j.cbpa.2014.11.005
Yuan	2015	Apolygus lucorum	China	https://doi.org/10.1371/journal.pone.0140562
Lin	2015	Lymantria dispar	China	doi: 10.7150/ijbs.11898
Zhang	2015	Ostrinia furnacalis	Chinia	https://doi.org/10.1371/journal.pone.0128550
Lin	2015	Loxostege sticticalis	China	https://doi.org/10.1111/imb.12179
Liu	2015	Cnaphalocrocis medinalis	China	https://doi.org/10.1016/j.aspen.2014.12.006
Zeng	2015	Cnaphalocrocis medinalis	China	https://doi.org/10.1371/journal.pone.0144267
De Fouchier	2015	Spodoptera littoralis	France	https://doi.org/10.3389/fevo.2015.00095
Zhou	2015	Maruca vitrata	China	https://doi.org/10.1371/journal.pone.0141208
Farias	2015	Stink bugs	Brazil	https://doi.org/10.1371/journal.pone.0132286
Sun	2015	Adelphocoris lineolatus	China	https://doi.org/10.1038/srep08073
Li	2015	Helicoverpa armigera	China	https://doi.org/10.1007/s10886-015-0574-x
Garczynski	2015	Amyelois transitella	USA	https://doi.org/10.3389/fevo.2015.00115
Yan	2015	Apolygus lucorum	China	https://doi.org/10.1016/j.jinsphys.2015.06.002
Jin	2015	Spodoptera exigua	China	https://doi.org/10.1016/S2095-3119(14)60849-2
Liu	2015	Spodoptera exigua	China	https://doi.org/10.1111/imb.12143
Fan	2015	Sitobion avenae	China	https://doi.org/10.1016/j.ibmb.2015.07.006
Gonzalez	2015	Tortricids	Sweden	https://doi.org/10.3389/fevo.2015.00131
Feng	2015	Spodoptera litura	China	https://doi.org/10.1186/s12864-015-1375-x
Koenig	2015	Manduca sexta	Germany	https://doi.org/10.1016/j.ibmb.2015.09.007
Bautista	2015	Plutella xylostella	USA	https://doi.org/10.1002/ps.3822
Steinwender	2015	Leafrollers	New Zealand	https://doi.org/10.1007/s00239-014-9650-z
Lin	2015	Spodoptera litura	China	https://doi.org/10.1371/journal.pone.0131407
Zeng	2015	Frankliniella occidentalis	China	https://doi.org/10.1007/s13355-014-0311-x
Zhang	2015	Spodoptera litura	China	https://doi.org/10.1093/chemse/bju052

## Sheet: 2014
Authors	Year	Non-model insect	Country	Doi
Ming He	2014	Sogatella furcifera	China	https://doi.org/10.1016/j.cbpb.2014.04.008
Depan Cao	2014	Chilo suppressalis	China	10.7150/ijbs.9297
Zhuang	2014	Holotrichia oblita	China	https://doi.org/10.1111/imb.12088
Chengcheng Liu	2014	Spodoptera exigua	China	https://doi.org/10.1111/imb.12096
Hui Li	2014	Batocera horsfieldi	China	https://doi.org/10.1093/jis/14.1.57
Hull	2014	Lygus lineolaris	USA	https://doi.org/10.1111/imb.12064
Farias	2014	Euschistus heros	Brasil	https://doi.org/10.1007/s13744-013-0187-4
Su-Fang Zhang	2014	Dendrolimus	China	https://doi.org/10.1111/1744-7917.12074
Song	2014	Grapholita molesta	China	https://doi.org/10.1016/S2095-3119(13)60686-3
Zhang	2014	Dendrolimus houi-Dendrolimus kikuchii	China	https://doi.org/10.1016/j.ibmb.2014.06.006
Mutis	2014	Lobesia botrana	Chile	https://doi.org/10.1007/s13744-014-0212-2
Zhang	2014	Dendrolimus tabulaeformis	China	https://doi.org/10.1007/s10886-014-0412-6
Shao-Hua Gu	2014	Agrotis ipsilon	China	https://doi.org/10.1371/journal.pone.0103420
Sun	2014	Adelphocoris lineolatus	China	https://doi.org/10.1111/imb.12089
Shuang-Shuang Zhou	2014	Nilaparvata lugens	China	https://doi.org/10.1016/j.cbd.2013.12.002
Bengtsson	2014	Cydia pomonella	Italia	https://doi.org/10.3389/fevo.2014.00033
Depan Cao	2014	Aphis gossypii	China	https://doi.org/10.1371/journal.pone.0101187
Alabi	2014	Tribolium brevicornis	Belgica	https://doi.org/10.1111/imb.12056
Jun-Yan Jin	2014	Sesamia inferens	China	https://doi.org/10.1016/j.jinsphys.2014.05.013
Nai-Yong Liu	2014	Helicoverpa armigera	Australia/China	https://doi.org/10.1186/1471-2164-15-597
Pregitzer	2014	Heliothis virescens	Alemania	https://doi.org/10.1111/imb.12119
Zhang	2014	Sesamia inferens	China	https://doi.org/10.1016/j.gene.2013.12.011
Mei Guo	2014	Schistocerca gregaria	China/Alemania	10.7150/ijbs.7624
Sun	2014	Holotrichia oblita	China	https://doi.org/10.1371/journal.pone.0107059
Yan-Le Zhou	2014	Apolygus lucorum	China	https://doi.org/10.1016/j.jinsphys.2013.10.006
Haoliang Chen	2014	Anomala corpulenta	China	https://doi.org/10.1371/journal.pone.0114238
Sparks	2014	Halyomorpha halys	USA	https://doi.org/10.1371/journal.pone.0111646
Zhou	2014	Blattella germanica	China	https://doi.org/10.1371/journal.pone.0106932
Xiao-Jing Jiang	2014	Helicoverpa armigera - Helicoverpa assulta	China	https://doi.org/10.1016/j.ibmb.2014.02.010
Legeai	2014	Spodoptera frugiperda	Francia	https://doi.org/10.1186/1471-2164-15-704
Wang	2014	Locusta migratoria	China	https://doi.org/10.1038/ncomms3957
Zheng	2014	Spodoptera litura	China	https://doi.org/10.1111/eea.12151
Muhammad Binyameen	2014	Spodoptera littoralis	Suecia	https://doi.org/10.1093/chemse/bju046
Peng He	2014	Spodoptera exigua - Spodoptera litura	China	https://doi.org/10.1139/gen-2014-0041
Xin Yi	2014	Plutella xylostella	China	https://doi.org/10.1016/j.ijbiomac.2013.09.037
Linus Gog	2014	Helicoverpa zea	USA	https://doi.org/10.3390/insects5030668
Zhang	2014	Sesamia inferens	China	https://doi.org/10.1007/s10886-014-0433-1
Glaser	2014	Sesamia nonagrioides	Francia	https://doi.org/10.1007/s10886-014-0485-2
Guo Xia Liu	2014	Bemisia tabaci	China	https://doi.org/10.1002/arch.21148
Ke Yang	2014	Nilaparvata lugens	China	https://doi.org/10.1093/jisesa/ieu132
Xin-Cheng Zhao	2014	Heliothis virescens - Helicoverpa assulta	Noruega	https://doi.org/10.3389/fnsys.2014.00186
Chengcheng Liu	2014	Spodoptera exigua	China	https://doi.org/10.1002/arch.21150
Peng He	2014	Spodoptera exigua	China	https://doi.org/10.1002/arch.21164

## Sheet: 2013
Authors	Year	Non-model insect	Country	Doi
Jia-Ying Zhu	2013	Spodoptera exigua	China	https://doi.org/10.1016/j.jinsphys.2013.02.011
Dong	2013	Spodoptera litura	China	https://doi.org/10.1016/j.jinsphys.2012.11.004
Ping Ji	2013	Apolygus lucorum	China	https://doi.org/10.1007/s13355-013-0188-0
Ya-Lan Sun	2013	Helicoverpa armigera	China	https://doi.org/10.1371/journal.pone.0055132
Gopal	2013	Nilaparvatha lugens	India	https://doi.org/10.1007/s12539-013-0152-2
Zhang	2013	Spodoptera litura	China	https://doi.org/10.1111/imb.12033
Haozhi Xu	2013	Locusta migratoria	China	https://doi.org/10.1186/1471-2202-14-50
Zhao-Qun Li	2013	Helicoverpa armigera	China	https://doi.org/10.1016/j.jinsphys.2012.12.004
Mamidala	2013	Agrilus planipennis	USA	https://doi.org/10.1371/journal.pone.0056555
Sun	2013	Plutella xyllostella	China	https://doi.org/10.1371/journal.pone.0062098
di Luccio	2013	Amyelois transitella	USA	https://doi.org/10.1371/journal.pone.0053840
Sun	2013	Adelphocoris lineolatus	China	https://doi.org/10.1007/s10886-013-0333-9
Jin-Feng Hua	2013	Apolygus lucorum	China	https://doi.org/10.1016/j.jinsphys.2013.04.013
Haichao Li	2013	Helicoverpa armigera - Helicoverpa assulta	China	https://doi.org/10.1186/1471-2164-14-582
Shao-Hua Gu	2013	Aphis gossypii	China	https://doi.org/10.1371/journal.pone.0073524
Poivet	2013	Spodoptera littoralis	Francia	https://doi.org/10.1371/journal.pone.0060263
Koch,	2013	Atta vollenweideri	Alemania	https://doi.org/10.1371/journal.pone.0081518
Glaser,	2013	Sesamia nonagrioides	Francia	10.7150/ijbs.6109
Shao-Hua Gu	2013	Agrotis ipsilon	China	https://doi.org/10.1016/j.jinsphys.2013.02.003
Andersson	2013	Ips typographus - Dendroctonus ponderosae	Suecia	https://doi.org/10.1186/1471-2164-14-198
Shao-Hua Gu,	2013	Agrotis ipsilon	China	https://doi.org/10.1186/1471-2164-14-636
Chengcheng Liu	2013	Spodoptera exigua	China	https://doi.org/10.1016/j.ibmb.2013.05.009
Shao-Hua Gu	2013	Agrotis ipsilon	China	https://doi.org/10.1016/j.ibmb.2012.12.009
Sun	2013	Plutella xyllotella	China	https://doi.org/10.1016/j.jinsphys.2012.10.020
Yang Liu,	2013	Helicoverpa armigera	China	https://doi.org/10.1371/journal.pone.0062094
Wang	2013	Adelphocoris lineolatus	China	https://doi.org/10.1111/imb.12012
Zhang	2013	Helicoverpa armigera	China	https://doi.org/10.1016/S2095-3119(13)60304-4
Keeling	2013	Dendroctonus ponderosae	Canada	https://doi.org/10.1016/j.ibmb.2013.10.001
Zeng	2013	Cnaphalocrocis medinalis	China	https://doi.org/10.1016/j.bbrc.2013.03.038
Katre	2013	Antheraea polyphemus	USA	https://doi.org/10.1021/bi301393v
Young-Moo Choo,	2013	Amyelois transitella	USA	https://doi.org/10.1371/journal.pone.0067794
Su Liu	2013	Cnaphalocrocis medinalis	China	https://doi.org/10.1002/arch.21069
Dan-Dan Zhang	2013	Agrotis segetum	Suecia	https://doi.org/10.1371/journal.pone.0077345
Ji Ping	2013	Apolygus lucorum	China	https://www.cabdirect.org/cabdirect/abstract/20133316865
Nai-Yong Liu	2013	Spodoptera litura	China	https://doi.org/10.1016/j.cbpa.2013.03.016
Yin-Peng Sun	2013	Myzus persicae	China	https://doi.org/10.1093/chemse/bjs093
Bing Wang,	2013	Holotrichia oblita	China	https://doi.org/10.1371/journal.pone.0084795
Agunbiade	2013	Anoplocnemis curvipesA. Craccivora--Clavigralla tomentosicollis-Megalurothrips sjostedti	USA	https://doi.org/10.1371/journal.pone.0079929
LIU	2013	Cnaphalocrocis medinalis-Chilo supressalis	China	https://doi.org/10.1016/S2095-3119(13)60501-8
Malo	2013	Spodoptera frugiperda	Mexico	https://doi.org/10.1673/031.013.13401

## Sheet: 2012
Authors	Year	Non-model insect	Country	Doi
Sophie Vandermoten	2012	Sitobion avenae	EEUU	https://doi.org/10.1371/annotation/6fb8a803-8203-429c-b0d1-4d0d995c39e9
Aiqing LI	2012	Sarcophaga bullata	China	DOI: 10.14411/eje.2012.002
Ya-Lan Sun	2012	Two Sibling Helicoverpa Species	China	https://doi.org/10.1371/journal.pone.0030040
Guo-Hui Zhang	2012	Grapholita molesta	China	https://doi.org/10.1007/s10886-012-0102-1
Yin	2012	Loxostege sticticalis	China	https://doi.org/10.1371/journal.pone.0033589
Jin-Feng Hua	2012	Apolygus lucorum	China	https://doi.org/10.1007/s10886-012-0178-7
Zheng	2012	Bactrocera dorsalis	China	https://doi.org/10.1016/j.jinsphys.2012.05.011
Shi-Jing Liu	2012	Orthaga achatina	China	https://doi.org/10.1002/arch.21036
Yang	2012	Locusta migratoria - Schistocerca gregaria	China	10.7150/ijbs.8.159
Deng	2012	Holotrichia oblita	China	https://doi.org/10.1093/chemse/bjr084
Mitchell	2012	Megacyllene caryae	USA	https://doi.org/10.1016/j.ibmb.2012.03.007
Jia-Ying Zhu	2012	Tomicus yunnanensis	China	https://doi.org/10.1155/2012/491748
Casco	2012	Lygus hesperus	USA	https://doi.org/10.1002/arch.21042
Shao-Hua Gu	2012	Adelphocoris lineolatus	China	https://doi.org/10.1371/journal.pone.0042871
Carraher	2012	Planotortrix octo, P. excesoana, P. notophaea, Ctenopseustis herana y C. obliquana	Nueva Zelanda	https://doi.org/10.1371/journal.pone.0038391
Gong	2012	Spodoptera exigua	China	https://doi.org/10.1017/S0007485312000168
Li	2012	batocera horsfieldi	China	https://doi.org/10.1111/j.1439-0418.2012.01712.x
Shang-Wei Li	2012	Cnaphalocrosis medinalis	China	https://doi.org/10.1371/journal.pone.0047401
Yu Wang	2012	Heliothis viriplaca	China	https://doi.org/10.1109/iCBEB.2012.277
Arras	2012	Bactericera cockerelli	USA	https://doi.org/10.3958/059.037.0101
Punya Nachappa	2012	Bactericera cockerelli	USA	https://doi.org/10.1007/s00438-012-0713-9
Yanxue Yu	2012	Lymantria Dispar	China	10.7150/ijbs.4557
Pottier	2012	Spodoptera littoralis	Francia	https://doi.org/10.1111/j.1365-2583.2012.01160.x
Guerrieri	2012	Spodoptera littoralis	Francia	https://doi.org/10.1242/jeb.060988
Zhang	2012	Helicoverpa armigera	China	https://doi.org/10.1016/S2095-3119(12)60028-8
Yang Liu	2012	Helicoverpa armigera	China	https://doi.org/10.1371/journal.pone.0048260
Nai-Yong Liu	2012	Spodoptera litura	China	https://doi.org/10.1016/j.cbpb.2011.11.007
Jacquin-Joly	2012	Spodoptera littoralis	Francia	10.7150/ijbs.4469
Zhang	2012	Helicoverpa armigera	China	https://doi.org/10.1016/j.jinsphys.2012.04.010
Yu Feng Sun	2012	Acyrthosiphon pisum y Myzus persicae	China/Italia	https://doi.org/10.1371/journal.pone.0032759
Howlett	2012	Manduca sexta	USA	https://doi.org/10.1186/1471-2164-13-211
Bengtsson	2012	Cydia pomonella	Italia	https://doi.org/10.1371/journal.pone.0031620
Qian Ju	2012	Holotrichia parallela	China	https://doi.org/10.1139/g2012-042
Montagné	2012	Spodoptera littoralis	Francia	https://doi.org/10.1111/j.1460-9568.2012.08183.x
Hao Guo	2012	Helicoverpa armigera - Helicoverpa assulta	China	https://doi.org/10.1016/j.ibmb.2012.06.004
Zhang	2012	Spodoptera litura	China	https://doi.org/10.1371/journal.pone.0047611
Carraher	2012	Ctenopseustis and Planotrotrix	Nueva Zelanda	10.1371/journal.pone.0038391

[truncated: 1 more sheets: 2011]
